# Supplementary material for: Inflammatory Bowel Disease and Irritable Bowel Syndrome: What Differences in Mentalization Abilities? A Scoping Review
Source: Int J Environ Res Public Health. 2023 Nov 30;20(23):7125. doi: 10.3390/ijerph20237125 (PMC10706729; doi:10.3390/ijerph20237125)
Supplement: Supplementary file 1 [file ijerph-20-07125-s001.zip]

Archive with 1 entries (1 files):
- ijerph-2700919-supplementary.pdf
